# Supplementary material for: Influence of Drought Stress on the Rhizosphere Bacterial Community Structure of Cassava (Manihot esculenta Crantz)
Source: Int J Mol Sci. 2024 Jul 3;25(13):7326. doi: 10.3390/ijms25137326 (PMC11242396; doi:10.3390/ijms25137326)
Supplement: Supplementary file 1 [file ijms-25-07326-s001.zip › Supplementary Table S1.xlsx]

## Sheet: Sheet1
Supplementary Table S1 Statistical information of bacterial sequence number in rhizosphere soil of cassava
Sample name	Effective Reads	Clean Reads	Effective (%)	Coverage
SC124-C	71068.7	72862.3	88.77	0.9871
SC124-D	71382.7	72606	89.25	0.9888
SC8-C	70536.3	72651.7	88.1167	0.9859
SC8-D	71588.7	72629.7	89.39	0.9906
