# Supplementary material for: Influence of Drought Stress on the Rhizosphere Bacterial Community Structure of Cassava (Manihot esculenta Crantz)
Source: Int J Mol Sci. 2024 Jul 3;25(13):7326. doi: 10.3390/ijms25137326 (PMC11242396; doi:10.3390/ijms25137326)
Supplement: Supplementary file 1 [file ijms-25-07326-s001.zip › Supplementary Table S2.xlsx]

## Sheet: Sheet1
Supplementary Table S2 Taxonomic classification statistics of rhizosphere soil bacteria in different cassava varieties under drought stress
	Kindom	Phylum	Class	Order	Family	Genus	Species
SC124-C	2	34	77	214	420	730	843
SC124-D	2	33	76	211	413	715	816
SC8-C	2	34	77	214	422	734	848
SC8-D	2	32	73	205	403	686	783
